# Supplementary material for: DNA methylation profiles of ovarian cysts resemble ovarian tissues but not endometrial tissues
Source: J Ovarian Res. 2024 Jun 6;17:122. doi: 10.1186/s13048-024-01440-1 (PMC11155058; doi:10.1186/s13048-024-01440-1)
Supplement: Supplementary file 1 — Supplementary Material 1 [file 13048_2024_1440_MOESM1_ESM.xlsx]

## Sheet: Sheet1
DMR	BumphunterDMR.seqnames	BumphunterDMR.start	BumphunterDMR.end	BumphunterDMR.width	BumphunterDMR.strand	BumphunterDMR.value	BumphunterDMR.area	BumphunterDMR.cluster	BumphunterDMR.indexStart	BumphunterDMR.indexEnd	BumphunterDMR.L	BumphunterDMR.clusterL	BumphunterDMR.p.value	BumphunterDMR.fwer	BumphunterDMR.p.valueArea	BumphunterDMR.fwerArea	geneId	seqnames	start	end	width	strand	annotation	geneChr	geneStart	geneEnd	geneLength	geneStrand	transcriptId	distanceToTSS	symbol	E_ave_beta	C_ave_beta	delta_beta	log2(FoldChange)
DMR_1	11	2292256	2293593	1337	*	2.02889	60.8668	67194	18505	18534	30	35	0	0	8.92889e-06	0.004	430	chr11	2292256	2293593	1338	*	Promoter (<=1kb)	11	2289728	2292182	2455	2	uc001lvu.3	-74	ASCL2	0.583757	0.326477	0.257279	0.838384
DMR_2	17	42091713	42092588	875	*	3.6958	51.7412	185164	54526	54539	14	14	0	0	7.14311e-05	0.016	84336	chr17	42091713	42092588	876	*	Promoter (<=1kb)	17	42088556	42092345	3790	2	uc002ieu.3	0	TMEM101	0.354308	0.0572921	0.297016	2.6286
DMR_3	6	28956226	28956804	578	*	2.83396	51.0113	364978	103844	103861	18	18	0	0	7.14311e-05	0.016	282890	chr6	28956226	28956804	579	*	Exon (uc021ytp.1/uc021ytp.1, exon 1 of 1)	6	28962594	28971991	9398	2	uc011dlk.1	15187	ZNF311	0.457516	0.128003	0.329512	1.83764
DMR_4	15	74494241	74495657	1416	*	-3.03351	45.5026	150656	43396	43410	15	15	0	0	0.000133933	0.044	64220	chr15	74494241	74495657	1417	*	Promoter (<=1kb)	15	74471808	74495220	23413	2	uc002axj.3	0	STRA6	0.271378	0.701034	-0.429656	-1.36918
DMR_5	17	46607828	46608570	742	*	3.74909	44.9891	186446	55011	55022	12	12	0	0	0.000142862	0.048	3211	chr17	46607828	46608570	743	*	Promoter (<=1kb)	17	46606807	46608272	1466	2	uc002ink.1	0	HOXB1	0.896704	0.510451	0.386253	0.81286
DMR_6	5	112630041	112631057	1016	*	3.70935	40.8028	347416	98458	98468	11	11	0	0	0.000187507	0.064	4163	chr5	112630041	112631057	1017	*	Promoter (<=1kb)	5	112357796	112630612	272817	2	uc003kqj.4	0	MCC	0.344976	0.0574326	0.287543	2.58656
DMR_7	15	33360195	33360551	356	*	-4.03564	40.3564	142633	40792	40801	10	10	0	0	0.000196436	0.064	342184	chr15	33360195	33360551	357	*	Promoter (<=1kb)	15	33057745	33360233	302489	2	uc001zhf.5	0	FMN1	0.0635197	0.470716	-0.407196	-2.88958
DMR_8	12	54446019	54446576	557	*	-3.46359	34.6359	100008	28964	28973	10	10	0	0	0.000383942	0.092	3221	chr12	54446019	54446576	558	*	Promoter (1-2kb)	12	54447661	54449814	2154	1	uc001sex.3	-1085	HOXC4	0.0926895	0.527842	-0.435153	-2.50963
DMR_9	8	101348359	101349044	685	*	-3.46136	34.6136	422677	122342	122351	10	10	0	0	0.000383942	0.092	25897	chr8	101348359	101349044	686	*	Distal Intergenic	8	101269288	101322379	53092	2	uc003yjk.2	-25980	RNF19A	0.23819	0.685763	-0.447573	-1.5256
DMR_10	19	17516282	17517008	726	*	3.6122	32.5098	212049	62713	62721	9	9	0	0	0.000500018	0.112	684	chr19	17516282	17517008	727	*	Promoter (<=1kb)	19	17513755	17516384	2630	2	uc002ngl.3	0	BST2	0.647741	0.197604	0.450136	1.7128
DMR_11	10	119293083	119294173	1090	*	-3.27246	29.4521	61952	17133	17141	9	9	0	0	0.000821458	0.168	196047	chr10	119293083	119294173	1091	*	Intron (uc001ldf.3/196047, intron 1 of 2)	10	119243804	119301924	58121	2	uc001ldf.3	7751	EMX2OS	0.156458	0.601429	-0.444971	-1.94262
DMR_12	6	29521013	29521803	790	*	1.8182	56.3642	365098	103951	103981	31	35	8.92889e-06	0.004	4.46445e-05	0.012	10537	chr6	29521013	29521803	791	*	Downstream (1-2kb)	6	29523389	29527702	4314	2	uc003nmo.3	5899	UBD	0.234539	0.0946695	0.139869	1.30885
DMR_13	12	115134201	115135859	1658	*	1.56704	48.5783	109065	32067	32097	31	48	8.92889e-06	0.004	7.14311e-05	0.016	6926	chr12	115134201	115135859	1659	*	Distal Intergenic	12	115117761	115121969	4209	2	uc010syw.1	-12232	TBX3	0.667674	0.395449	0.272225	0.755652
DMR_14	2	69001624	69002378	754	*	2.57749	36.0848	234005	70174	70187	14	14	8.92889e-06	0.004	0.000312511	0.076	9938	chr2	69001624	69002378	755	*	Promoter (<=1kb)	2	69001933	69046874	44942	1	uc002sev.3	0	ARHGAP25	0.441501	0.141941	0.29956	1.63713
DMR_15	11	70507825	70508659	834	*	3.05193	30.5193	79997	23078	23087	10	10	8.92889e-06	0.004	0.000714311	0.148	22941	chr11	70507825	70508659	835	*	Promoter (<=1kb)	11	70313961	70507923	193963	2	uc001opz.3	0	SHANK2	0.456272	0.103537	0.352735	2.13975
DMR_16	20	54986793	54987330	537	*	3.62422	28.9938	268566	78852	78859	8	8	8.92889e-06	0.004	0.00088396	0.18	57091	chr20	54986793	54987330	538	*	Promoter (<=1kb)	20	54987168	55034396	47229	1	uc002xxp.2	0	CASS4	0.787172	0.272593	0.514579	1.52993
DMR_17	10	77871618	77872458	840	*	-3.27094	26.1675	54744	15202	15209	8	8	8.92889e-06	0.004	0.00142862	0.256	83938	chr10	77871618	77872458	841	*	Intron (uc001jxi.3/83938, intron 4 of 5)	10	77542519	78317126	774608	1	uc001jxi.3	329099	LRMDA	0.308486	0.750041	-0.441556	-1.28177
DMR_18	13	107028857	107029443	586	*	-3.09063	24.725	123330	35338	35345	8	8	8.92889e-06	0.004	0.00167863	0.284	728192	chr13	107028857	107029443	587	*	Promoter (<=1kb)	13	107028911	107030142	1232	1	uc001vqg.3	0	LINC00460	0.320225	0.671337	-0.351112	-1.06795
DMR_19	1	31845904	31846110	206	*	3.15089	22.0562	10738	2738	2744	7	12	8.92889e-06	0.004	0.00257152	0.348	2170	chr1	31845904	31846110	207	*	Promoter (<=1kb)	1	31838100	31845923	7824	2	uc001bss.1	0	FABP3	0.388764	0.0908295	0.297934	2.09766
DMR_20	7	1660443	1660909	466	*	-3.64166	14.5666	385904	113715	113718	4	8	8.92889e-06	0.004	0.0145094	0.692	260341	chr7	1660443	1660909	467	*	Distal Intergenic	7	1654106	1656328	2223	1	uc003slb.3	6337	TFAMP1	0.451702	0.843605	-0.391903	-0.901197
DMR_21	7	27142100	27143806	1706	*	2.34788	54.0013	390160	114488	114510	23	23	1.78578e-05	0.008	7.14311e-05	0.016	3199	chr7	27142100	27143806	1707	*	Promoter (<=1kb)	7	27139973	27142394	2422	2	uc003syh.3	0	HOXA2	0.732286	0.402455	0.32983	0.863578
DMR_22	14	21270133	21271485	1352	*	2.77368	36.0578	125857	35821	35833	13	13	1.78578e-05	0.008	0.00032144	0.076	6035	chr14	21270133	21271485	1353	*	Promoter (<=1kb)	14	21269515	21270558	1044	2	uc001vyf.3	0	RNASE1	0.715262	0.35088	0.364382	1.02749
DMR_23	1	219346805	219347458	653	*	2.77173	36.0325	37661	11572	11584	13	14	1.78578e-05	0.008	0.00032144	0.076	127018	chr1	219346805	219347458	654	*	Promoter (<=1kb)	1	219347192	219386207	39016	1	uc001hlq.4	0	LYPLAL1	0.340236	0.134599	0.205637	1.33787
DMR_24	6	134209681	134210307	626	*	3.03004	27.2703	378213	112369	112377	9	9	1.78578e-05	0.008	0.00121433	0.236	6943	chr6	134209681	134210307	627	*	Promoter (<=1kb)	6	134210259	134213393	3135	1	uc003qei.4	0	TCF21	0.655549	0.221805	0.433744	1.56341
DMR_25	6	30038791	30039801	1010	*	1.64848	41.212	365333	104366	104390	25	27	3.57156e-05	0.012	0.000178578	0.06	80352	chr6	30038791	30039801	1011	*	3' UTR	6	30038043	30043628	5586	2	uc003npd.3	3827	RNF39	0.647291	0.446721	0.20057	0.535039
DMR_26	10	45495435	45496230	795	*	-2.83722	28.3722	50420	14054	14063	10	16	3.57156e-05	0.012	0.000973249	0.196	7570	chr10	45495435	45496230	796	*	Promoter (<=1kb)	10	45496273	45500777	4505	1	uc001jbw.3	-43	ZNF22	0.181188	0.440664	-0.259475	-1.28219
DMR_27	6	106428957	106429769	812	*	2.98342	23.8674	374843	111476	111483	8	8	2.67867e-05	0.012	0.00185721	0.3	639	chr6	106428957	106429769	813	*	Distal Intergenic	6	106534195	106557814	23620	1	uc003prd.2	-104426	PRDM1	0.736612	0.305567	0.431045	1.26941
DMR_28	12	50297581	50297945	364	*	3.05211	12.2084	98574	28242	28245	4	11	3.57156e-05	0.012	0.0262956	0.748	23017	chr12	50297581	50297945	365	*	Promoter (<=1kb)	12	50260679	50297760	37082	2	uc001rvj.2	0	FAIM2	0.392353	0.0755897	0.316763	2.37589
DMR_29	6	152127812	152128865	1053	*	-2.17791	37.0245	381078	112999	113015	17	19	3.57156e-05	0.016	0.000285724	0.072	2099	chr6	152127812	152128865	1054	*	Promoter (<=1kb)	6	152128454	152424408	295955	1	uc003qon.4	0	ESR1	0.0609515	0.25692	-0.195968	-2.07558
DMR_30	7	95025194	95027158	1964	*	1.39015	34.7536	398516	116630	116654	25	25	5.35733e-05	0.016	0.000383942	0.092	5444	chr7	95025194	95027158	1965	*	Promoter (<=1kb)	7	94927669	95025687	98019	2	uc011kih.2	0	PON1	0.580206	0.399945	0.180261	0.536763
DMR_31	15	45492494	45493814	1320	*	-2.10721	29.5009	145026	41752	41765	14	14	4.46445e-05	0.016	0.000821458	0.168	90525	chr15	45492494	45493814	1321	*	Promoter (<=1kb)	15	45459412	45493373	33962	2	uc001zuy.3	0	SHF	0.125066	0.29729	-0.172224	-1.24918
DMR_32	1	66998563	66999813	1250	*	2.10346	29.4484	18473	5300	5313	14	17	4.46445e-05	0.016	0.000821458	0.168	84251	chr1	66998563	66999813	1251	*	Promoter (<=1kb)	1	66999825	67210768	210944	1	uc001dcr.3	-12	SGIP1	0.283957	0.0879387	0.196018	1.6911
DMR_33	16	14402939	14403144	205	*	2.97461	17.8476	160835	46470	46475	6	8	4.46445e-05	0.016	0.00615201	0.468	100126355	chr16	14402939	14403144	206	*	Promoter (<=1kb)	16	14403142	14403228	87	1	uc021tdh.1	0	MIR365A	0.854236	0.476659	0.377577	0.841676
DMR_34	2	228735563	228736459	896	*	2.56948	30.8338	254521	75396	75407	12	13	5.35733e-05	0.02	0.000687525	0.144	164781	chr2	228735563	228736459	897	*	Promoter (<=1kb)	2	228736327	228789026	52700	1	uc002vpn.1	0	DAW1	0.600813	0.375144	0.225669	0.679471
DMR_35	10	18689035	18689948	913	*	-2.55067	28.0574	46965	13412	13422	11	11	8.92889e-05	0.02	0.00105361	0.212	783	chr10	18689035	18689948	914	*	Promoter (<=1kb)	10	18689513	18809004	119492	1	uc010qcn.2	0	CACNB2	0.101323	0.335814	-0.234491	-1.7287
DMR_36	6	149805995	149806659	664	*	-2.54156	27.9571	380572	112807	112817	11	11	8.92889e-05	0.02	0.00105361	0.212	340152	chr6	149805995	149806659	665	*	Promoter (<=1kb)	6	149768766	149806148	37383	2	uc010kid.3	0	ZC3H12D	0.187912	0.514715	-0.326803	-1.45371
DMR_37	3	71180032	71180415	383	*	2.84919	25.6427	297995	86594	86602	9	11	5.35733e-05	0.02	0.00150898	0.256	27086	chr3	71180032	71180415	384	*	Promoter (<=1kb)	3	71003865	71180092	176228	2	uc003doj.3	0	FOXP1	0.687148	0.244276	0.442872	1.49211
DMR_38	13	76444798	76445372	574	*	-2.48705	24.8705	120627	34873	34882	10	10	0.000116076	0.02	0.00165184	0.28	729420	chr13	76444798	76445372	575	*	Promoter (<=1kb)	13	76445174	76457948	12775	1	uc001vjy.2	0	LMO7DN	0.50843	0.842017	-0.333588	-0.727802
DMR_39	3	169482714	169483295	581	*	2.61403	23.5263	309066	89450	89458	9	9	9.82178e-05	0.024	0.00195543	0.308	7012	chr3	169482714	169483295	582	*	Promoter (<=1kb)	3	169482398	169482848	451	2	uc003ffr.1	0	TERC	0.351291	0.124227	0.227063	1.49968
DMR_40	3	37033373	37034346	973	*	2.01398	30.2096	291552	84334	84348	15	41	7.14311e-05	0.028	0.000750027	0.152	9852	chr3	37033373	37034346	974	*	Promoter (<=1kb)	3	37027357	37034795	7439	2	uc003cgk.3	449	EPM2AIP1	0.265149	0.131975	0.133174	1.00654
DMR_41	2	61371880	61372256	376	*	2.84129	22.7303	232691	69869	69876	8	8	0.000116076	0.028	0.00218758	0.328	339803	chr2	61371880	61372256	377	*	Promoter (<=1kb)	2	61368727	61372110	3384	2	uc002saz.2	0	LOC339803	0.24775	0.0483234	0.199426	2.35809
DMR_42	17	17480776	17481059	283	*	-2.80062	22.405	179561	52336	52343	8	8	0.000125004	0.028	0.00238401	0.332	10400	chr17	17480776	17481059	284	*	Promoter (<=1kb)	17	17408877	17480779	71903	2	uc002grj.3	0	PEMT	0.524766	0.871068	-0.346302	-0.731111
DMR_44	3	147125712	147127193	1481	*	1.15783	32.4192	306601	88732	88759	28	28	0.000151791	0.032	0.000508947	0.112	7545	chr3	147125712	147127193	1482	*	Promoter (<=1kb)	3	147127181	147134506	7326	1	uc003ewe.3	0	ZIC1	0.340903	0.202684	0.138219	0.750127
DMR_45	17	27038664	27039132	468	*	2.58861	23.2975	181084	52822	52830	9	9	0.000125004	0.032	0.00202686	0.312	147011	chr17	27038664	27039132	469	*	Promoter (<=1kb)	17	27030534	27038872	8339	2	uc002hca.1	0	PROCA1	0.346744	0.0877775	0.258966	1.98195
DMR_46	6	152125861	152126938	1077	*	-2.28026	27.3631	381077	112987	112998	12	12	9.82178e-05	0.036	0.00117861	0.224	2099	chr6	152125861	152126938	1078	*	Promoter (<=1kb)	6	152126808	152424408	297601	1	uc010kin.3	0	ESR1	0.158351	0.454024	-0.295673	-1.51964
DMR_47	6	17282354	17283113	759	*	-2.41484	24.1484	363028	102732	102741	10	14	0.000169649	0.036	0.00178578	0.292	221662	chr6	17282354	17283113	760	*	Promoter (<=1kb)	6	17282932	17294099	11168	1	uc003nca.3	0	RBM24	0.0985866	0.347099	-0.248512	-1.81588
DMR_48	13	108922032	108922745	713	*	2.48894	22.4005	123550	35394	35402	9	9	0.00016072	0.036	0.00238401	0.332	10673	chr13	108922032	108922745	714	*	Promoter (<=1kb)	13	108921977	108960832	38856	1	uc010agj.3	55	TNFSF13B	0.239318	0.0599588	0.179359	1.99689
DMR_49	10	102588691	102589840	1149	*	2.67031	21.3625	59092	16222	16229	8	8	0.00016072	0.036	0.00290189	0.368	5076	chr10	102588691	102589840	1150	*	3' UTR	10	102508609	102584506	75898	1	uc001krp.1	80082	PAX2	0.415583	0.124289	0.291294	1.74144
DMR_50	1	154127537	154128041	504	*	2.66359	15.9816	26356	8373	8378	6	8	0.000169649	0.036	0.00994678	0.596	91181	chr1	154127537	154128041	505	*	Promoter (<=1kb)	1	153965168	154127592	162425	2	uc001fdw.3	0	NUP210L	0.724611	0.3969	0.32771	0.86843
DMR_51	11	35439994	35441012	1018	*	2.65753	21.2602	72876	20470	20477	8	11	0.000169649	0.04	0.00295546	0.368	6506	chr11	35439994	35441012	1019	*	Promoter (<=1kb)	11	35272752	35441105	168354	2	uc001mwd.3	93	SLC1A2	0.455222	0.125765	0.329457	1.85584
DMR_52	10	29811530	29811959	429	*	2.63235	21.0588	48465	13746	13753	8	8	0.000187507	0.04	0.00309832	0.38	6840	chr10	29811530	29811959	430	*	Promoter (<=1kb)	10	29746277	29811564	65288	2	uc010qdw.1	0	SVIL	0.81896	0.450284	0.368676	0.862957
DMR_53	21	42733729	42733894	165	*	2.64625	15.8775	274743	80221	80226	6	8	0.000187507	0.04	0.0102325	0.604	4600	chr21	42733729	42733894	166	*	Promoter (<=1kb)	21	42733950	42739233	5284	1	uc002yze.1	-56	MX2	0.356313	0.104497	0.251816	1.76968
DMR_55	4	174452461	174453166	705	*	-2.60515	20.8412	332477	95225	95232	8	8	0.000205364	0.044	0.00325904	0.384	79804	chr4	174452461	174453166	706	*	Promoter (<=1kb)	4	174451609	174506879	55271	1	uc003itk.2	852	HAND2-AS1	0.257464	0.640446	-0.382982	-1.31471
DMR_56	7	79083944	79084166	222	*	2.56384	20.5107	397054	116041	116048	8	8	0.000250009	0.048	0.00352691	0.392	100505881	chr7	79083944	79084166	223	*	Promoter (<=1kb)	7	79083276	79100524	17249	1	uc022ags.1	668	MAGI2-AS3	0.372267	0.108182	0.264084	1.78287
DMR_57	17	4802532	4803053	521	*	-2.56339	17.9437	176597	51055	51061	7	8	0.000250009	0.048	0.00601807	0.464	100130311	chr17	4802532	4803053	522	*	Promoter (<=1kb)	17	4802948	4804094	1147	1	uc010ckr.3	0	C17orf107	0.0599994	0.257431	-0.197432	-2.10117
